# Supplementary material for: Screening and Enzymatic Evaluation of Saccharomyces cerevisiae Populations from Spontaneous Fermentation of Organic Verdejo Wines
Source: Foods. 2022 Oct 30;11(21):3448. doi: 10.3390/foods11213448 (PMC9656934; doi:10.3390/foods11213448)
Supplement: Supplementary file 1 [file foods-11-03448-s001.zip]

Archive with 1 entries (1 files):
- foods-1990640-supplementary.pdf
